# Supplementary material for: Discovery of Galloyl–Flavonoid Conjugates as SARS-CoV-2 3CLpro Inhibitors: Understanding Binding Interactions Through Computational Approaches
Source: Int J Mol Sci. 2025 Oct 7;26(19):9742. doi: 10.3390/ijms26199742 (PMC12524796; doi:10.3390/ijms26199742)
Supplement: Supplementary file 1 [file ijms-26-09742-s001.zip]

Archive with 1 entries (1 files):
- ijms-3901135-supplementary.pdf
